# Supplementary material for: An introduced plant affects aquatic-derived carbon in the diets of riparian birds
Source: PLoS One. 2018 Nov 27;13(11):e0207389. doi: 10.1371/journal.pone.0207389 (PMC6258477; doi:10.1371/journal.pone.0207389)
Supplement: S1 Text — (XLSX) [file pone.0207389.s004.xlsx]

## Sheet: SIA_Metadata
Field Name	Description
Site Type	Distinguishes whether the sample was collected from a site invaded (INV) or uninvaded (REF) by Robinia neomexicana.
Site ID	Site IDs correspond to sites identified in Fig. 1, where the prefix "R" represents reference sites, and the prefix "I" represents invaded sites.
Year	Year that the sample was collected. See Methods for date ranges.
Taxa	Species of birds and family or order of insect collected.
Taxa Combined	Denotes taxa were grouped.Insect taxa were grouped as terrestrial or aquatic. Cordilleran and dusky flycatchers were grouped as flycatchers.
Sample Type	Either a fecal or an insect sample.
δ15N	Isotopic data returned from the laboratory. Periods indicate no data available.
δ13C
Portion aquatic carbon	Portion of aquatic carbon in each fecal sample calculated using the mixing equation described in Methods: Aquatic-Derived Carbon in Songbird Diets.

## Sheet: SIA_Data
Site Type	Site ID	Year	Taxa	Taxa Combined	Sample Type	δ15N	δ13C	Portion aquatic carbon
INV	I4	2015	Cordilleran flycatcher	Flycatcher	Fecal	.	-25.8336	0
INV	I4	2015	Cordilleran flycatcher	Flycatcher	Fecal	.	-26.1116	0
INV	I4	2015	Dusky flycatcher	Flycatcher	Fecal	9.035	-24.3011	0.654561
INV	I4	2015	Dusky flycatcher	Flycatcher	Fecal	13.302	-24.7101	0.341391
INV	I4	2015	MacGillivray's Warbler	MacGillivray's Warbler	Fecal	10.39	-25.6831	0
INV	I4	2015	Yellow warbler	Yellow Warbler	Fecal	11.0857	-25.5987	0
INV	I4	2015	Yellow warbler	Yellow Warbler	Fecal	11.5047	-25.4027	0
INV	I4	2015	Yellow warbler	Yellow Warbler	Fecal	9.43771	-25.3517	0
INV	I4	2015	Green-tailed towhee	Green-tailed towhee	Fecal	.	-22.6119	1
INV	I4	2015	Green-tailed towhee	Green-tailed towhee	Fecal	10.5596	-24.7869	0.282606
INV	I4	2015	Cordilleran flycatcher	Flycatcher	Fecal	12.4856	-24.4428	0.546101
INV	I4	2015	Warbling vireo	Warbling Vireo	Fecal	10.5637	-25.5327	0
INV	I4	2015	Green-tailed towhee	Green-tailed towhee	Fecal	11.4736	-24.8709	0.218287
INV	I3	2015	Cordilleran flycatcher	Flycatcher	Fecal	13.0291	-25.2667	0
INV	I3	2015	Cordilleran flycatcher	Flycatcher	Fecal	12.197	-24.9196	0.181033
INV	I3	2015	Dusky flycatcher	Flycatcher	Fecal	11.773	-24.3841	0.591009
INV	I3	2015	Yellow warbler	Yellow Warbler	Fecal	10.5087	-26.1867	0
INV	I3	2015	Green-tailed towhee	Green-tailed towhee	Fecal	12.0186	-23.8149	1
INV	I3	2015	Green-tailed towhee	Green-tailed towhee	Fecal	9.01858	-20.0209	1
INV	I3	2015	Cordilleran flycatcher	Flycatcher	Fecal	11.342	-24.9776	0.136622
INV	I3	2015	Black-capped chickadee	Black-capped chickadee	Fecal	10.4397	-24.8267	0.252169
INV	I3	2015	Black-capped chickadee	Black-capped chickadee	Fecal	9.66467	-25.0047	0.115875
INV	I3	2015	Virginia's warbler	Virginia's Warbler	Fecal	9.29771	-24.6427	0.393021
INV	I3	2015	Yellow warbler	Yellow Warbler	Fecal	9.69613	-25.0598	0.0736983
INV	I3	2015	Yellow warbler	Yellow Warbler	Fecal	9.27113	-25.3908	0
INV	I3	2015	Green-tailed towhee	Green-tailed towhee	Fecal	8.69658	-24.3339	0.629467
INV	I2	2015	Dusky flycatcher	Flycatcher	Fecal	9.065	-23.5941	1
INV	I2	2015	Black-capped chickadee	Black-capped chickadee	Fecal	9.00067	-24.7227	0.331802
INV	I2	2015	MacGillivray's Warbler	MacGillivray's Warbler	Fecal	8.302	-25.9231	0
INV	I2	2015	MacGillivray's Warbler	MacGillivray's Warbler	Fecal	7.864	-27.4691	0
INV	I2	2015	Virginia's warbler	Virginia's Warbler	Fecal	10.3397	-24.7707	0.295012
INV	I2	2015	Yellow warbler	Yellow Warbler	Fecal	9.07471	-25.7337	0
INV	I2	2015	Yellow warbler	Yellow Warbler	Fecal	7.78713	-25.3008	0
INV	I2	2015	Green-tailed towhee	Green-tailed towhee	Fecal	8.76658	-24.3639	0.606496
INV	I2	2015	Green-tailed towhee	Green-tailed towhee	Fecal	9.00658	-24.9989	0.120278
INV	I2	2015	Green-tailed towhee	Green-tailed towhee	Fecal	9.02662	-23.6908	1
INV	I2	2015	Green-tailed towhee	Green-tailed towhee	Fecal	8.30462	-23.6908	1
INV	I2	2015	Dusky flycatcher	Flycatcher	Fecal	10.242	-25.3521	0
INV	I2	2015	Black-capped chickadee	Black-capped chickadee	Fecal	4.52167	-23.8127	1
INV	I2	2015	MacGillivray's Warbler	MacGillivray's Warbler	Fecal	9.689	-25.7451	0
INV	I2	2015	MacGillivray's Warbler	MacGillivray's Warbler	Fecal	7.35025	-25.7381	0
INV	I2	2015	MacGillivray's Warbler	MacGillivray's Warbler	Fecal	8.626	-26.5891	0
INV	I2	2015	MacGillivray's Warbler	MacGillivray's Warbler	Fecal	8.62	-24.4221	0.561912
INV	I2	2015	Virginia's warbler	Virginia's Warbler	Fecal	7.34171	-25.1077	0.0369722
INV	I1	2015	Dusky flycatcher	Flycatcher	Fecal	9.533	-25.5801	0
INV	I1	2015	Black-capped chickadee	Black-capped chickadee	Fecal	3.02367	-23.7587	1
INV	I1	2015	Black-capped chickadee	Black-capped chickadee	Fecal	2.83267	-24.1967	0.734558
INV	I1	2015	MacGillivray's Warbler	MacGillivray's Warbler	Fecal	4.70525	-26.7051	0
INV	I1	2015	Virginia's warbler	Virginia's Warbler	Fecal	5.79671	-24.8287	0.250602
INV	I1	2015	Virginia's warbler	Virginia's Warbler	Fecal	3.75425	-24.1291	0.786286
INV	I1	2015	Yellow warbler	Yellow Warbler	Fecal	7.18413	-25.5397	0
INV	I1	2015	Green-tailed towhee	Green-tailed towhee	Fecal	6.93533	-24.4856	0.513323
INV	I1	2015	Black-capped chickadee	Black-capped chickadee	Fecal	5.66067	-25.9157	0
INV	I1	2015	Black-capped chickadee	Black-capped chickadee	Fecal	3.61767	-23.7067	1
INV	I1	2015	Virginia's warbler	Virginia's Warbler	Fecal	5.29971	-24.8417	0.240648
INV	I1	2015	Virginia's warbler	Virginia's Warbler	Fecal	11.6017	-25.0457	0.0844454
INV	I1	2015	Yellow warbler	Yellow Warbler	Fecal	5.11571	-24.4167	0.566069
INV	I1	2015	Warbling vireo	Warbling Vireo	Fecal	7.60771	-24.4787	0.518595
INV	I2	2016	Dusky flycatcher	Flycatcher	Fecal	7.22318	-24.6452	0.428818
INV	I2	2016	MacGillivray's Warbler	MacGillivray's Warbler	Fecal	6.2486	.
INV	I2	2016	Cordilleran flycatcher	Flycatcher	Fecal	9.16118	-25.7962	0
INV	I2	2016	Dusky flycatcher	Flycatcher	Fecal	13.6532	-27.2302	0
INV	I2	2016	Dusky flycatcher	Flycatcher	Fecal	9.68718	-25.3032	0
INV	I2	2016	Yellow warbler	Yellow Warbler	Fecal	10.9282	-24.3752	0.698818
INV	I3	2016	Black-capped chickadee	Black-capped chickadee	Fecal	10.4992	-25.5792	0
INV	I3	2016	Yellow warbler	Yellow Warbler	Fecal	9.7876	-24.7961	0.277867
INV	I3	2016	Warbling vireo	Warbling Vireo	Fecal	8.77463	-24.1458	0.928208
INV	I3	2016	Black-capped chickadee	Black-capped chickadee	Fecal	10.5512	-24.9432	0.130818
INV	I3	2016	Warbling vireo	Warbling Vireo	Fecal	8.84833	-24.5426	0.5314
INV	I3	2016	Green-tailed towhee	Green-tailed towhee	Fecal	4.92633	-24.1366	0.9374
INV	I3	2016	Green-tailed towhee	Green-tailed towhee	Fecal	7.30533	-23.9986	1
INV	I1	2016	MacGillivray's Warbler	MacGillivray's Warbler	Fecal	9.4386	-26.3911	0
INV	I1	2016	Green-tailed towhee	Green-tailed towhee	Fecal	10.4153	-23.7046	1
INV	I1	2016	Black-capped chickadee	Black-capped chickadee	Fecal	8.55218	-26.1862	0
INV	I1	2016	Black-capped chickadee	Black-capped chickadee	Fecal	7.20418	-25.1032	0
INV	I1	2016	Yellow warbler	Yellow Warbler	Fecal	10.2266	-25.4151	0
INV	I1	2016	Yellow warbler	Yellow Warbler	Fecal	8.9666	-25.9651	0
INV	I1	2016	Yellow warbler	Yellow Warbler	Fecal	7.9576	-25.3661	0
INV	I1	2016	Yellow warbler	Yellow Warbler	Fecal	6.7116	-24.5241	0.549867
INV	I1	2016	Green-tailed towhee	Green-tailed towhee	Fecal	8.03933	-25.3406	0
INV	I1	2016	Green-tailed towhee	Green-tailed towhee	Fecal	10.5003	-24.5966	0.4774
REF	R3	2015	Dusky flycatcher	Flycatcher	Fecal	.	-25.0296	0.096806
REF	R3	2015	MacGillivray's Warbler	MacGillivray's Warbler	Fecal	10.25	-25.8091	0
REF	R3	2015	Dusky flycatcher	Flycatcher	Fecal	.	-21.7636	1
REF	R3	2015	Dusky flycatcher	Flycatcher	Fecal	10.904	-22.8756	1
REF	R3	2015	Yellow warbler	Yellow Warbler	Fecal	9.39871	-23.9207	0.945854
REF	R3	2015	Yellow warbler	Yellow Warbler	Fecal	10.4447	-24.5147	0.49103
REF	R3	2015	Yellow warbler	Yellow Warbler	Fecal	13.4517	-24.1287	0.786589
REF	R2	2015	MacGillivray's Warbler	MacGillivray's Warbler	Fecal	8.961	-26.5361	0
REF	R2	2015	Virginia's warbler	Virginia's Warbler	Fecal	8.27471	-25.5757	0
REF	R2	2015	Virginia's warbler	Virginia's Warbler	Fecal	9.06571	-25.3967	0
REF	R2	2015	Yellow warbler	Yellow Warbler	Fecal	7.39825	-26.0831	0
REF	R2	2015	Green-tailed towhee	Green-tailed towhee	Fecal	8.75633	-24.3726	0.599847
REF	R2	2015	Green-tailed towhee	Green-tailed towhee	Fecal	8.89933	-24.9616	0.148851
REF	R2	2015	Cordilleran flycatcher	Flycatcher	Fecal	9.429	-24.5726	0.446729
REF	R2	2015	Dusky flycatcher	Flycatcher	Fecal	9.317	-24.0811	0.823015
REF	R1	2015	Warbling vireo	Warbling Vireo	Fecal	5.99571	-25.3687	0
REF	R1	2015	Dusky flycatcher	Flycatcher	Fecal	10.131	-25.7911	0
REF	R4	2015	Yellow warbler	Yellow Warbler	Fecal	10.1301	-25.0448	0.0851838
REF	R4	2015	MacGillivray's Warbler	MacGillivray's Warbler	Fecal	9.092	-24.7301	0.326077
REF	R4	2015	Yellow warbler	Yellow Warbler	Fecal	11.9601	-25.0577	0.0752297
REF	R2	2016	Dusky flycatcher	Flycatcher	Fecal	10.6692	-24.8662	0.207818
REF	R2	2016	Black-capped chickadee	Black-capped chickadee	Fecal	12.4942	-24.7852	0.288818
REF	R2	2016	Black-capped chickadee	Black-capped chickadee	Fecal	14.3802	-25.7092	0
REF	R2	2016	Black-capped chickadee	Black-capped chickadee	Fecal	11.0932	-25.1662	0
REF	R2	2016	MacGillivray's Warbler	MacGillivray's Warbler	Fecal	9.7816	-24.2061	0.867867
REF	R2	2016	Yellow warbler	Yellow Warbler	Fecal	9.39318	-25.0492	0.0248182
REF	R2	2016	Green-tailed towhee	Green-tailed towhee	Fecal	7.56633	-25.0886	0
REF	R2	2016	Green-tailed towhee	Green-tailed towhee	Fecal	8.71533	-24.4676	0.6064
REF	R2	2016	Dusky flycatcher	Flycatcher	Fecal	12.0192	-24.9032	0.170818
REF	R2	2016	MacGillivray's Warbler	MacGillivray's Warbler	Fecal	9.8476	-24.3501	0.723867
REF	R2	2016	Virginia's warbler	Virginia's Warbler	Fecal	8.2766	-24.7201	0.353867
REF	R3	2016	Black-capped chickadee	Black-capped chickadee	Fecal	10.1892	-25.6582	0
REF	R3	2016	Black-capped chickadee	Black-capped chickadee	Fecal	13.2836	-26.9848	0
REF	R3	2016	Black-capped chickadee	Black-capped chickadee	Fecal	13.1236	-27.5628	0
REF	R3	2016	Yellow warbler	Yellow Warbler	Fecal	11.4216	-24.0321	1
REF	R3	2016	Green-tailed towhee	Green-tailed towhee	Fecal	8.77433	-24.7406	0.3334
REF	R3	2016	Dusky flycatcher	Flycatcher	Fecal	10.7002	-24.5612	0.512818
REF	R3	2016	Yellow warbler	Yellow Warbler	Fecal	8.3566	-23.6121	1
REF	R3	2016	Green-tailed towhee	Green-tailed towhee	Fecal	6.29133	-22.4236	1
REF	R1	2016	Dusky flycatcher	Flycatcher	Fecal	12.1892	-25.0872	0
REF	R1	2016	Black-capped chickadee	Black-capped chickadee	Fecal	10.6522	-25.5812	0
REF	R1	2016	Black-capped chickadee	Black-capped chickadee	Fecal	6.73418	-25.8092	0
REF	R1	2016	Warbling vireo	Warbling Vireo	Fecal	6.56833	-25.0276	0.0464
REF	R1	2016	Warbling vireo	Warbling Vireo	Fecal	7.62733	-25.7676	0
REF	R1	2016	Warbling vireo	Warbling Vireo	Fecal	8.54418	-25.6032	0
REF	R1	2016	Warbling vireo	Warbling Vireo	Fecal	7.40818	-25.1622	0
REF	R3	2016	Yellow warbler	Yellow Warbler	Fecal	12.1366	-26.2251	0
REF	R3	2016	Green-tailed towhee	Green-tailed towhee	Fecal	6.34233	-23.1096	1
REF	R3	2016	Green-tailed towhee	Green-tailed towhee	Fecal	8.22133	-22.6496	1
REF	R3	2016	Yellow warbler	Yellow Warbler	Fecal	8.4586	-23.9331	1
REF	R3	2016	Yellow warbler	Yellow Warbler	Fecal	7.1046	-23.9031	1
REF	R3	2016	Yellow warbler	Yellow Warbler	Fecal	11.1916	-24.7391	0.334867
REF	R3	2016	Green-tailed towhee	Green-tailed towhee	Fecal	6.25533	-24.5796	0.4944
INV	I3	2015	Chironomidae	Aquatic	Insect	8.97886	-24.2227
INV	I2	2015	Chironomidae	Aquatic	Insect	8.84086	-22.4257
INV	I1	2015	Chironomidae	Aquatic	Insect	9.12086	-22.6277
INV	I3	2015	Cicadellidae	Terrestrial	Insect	6.04986	-23.5677
INV	I2	2015	Cicadellidae	Terrestrial	Insect	4.56386	-25.1837
INV	I1	2015	Cicadellidae	Terrestrial	Insect	4.73886	-23.5367
INV	I2	2015	Aphididae	Terrestrial	Insect	6.85358	-25.2939
INV	I1	2015	Aphididae	Terrestrial	Insect	6.16958	-27.5999
INV	I4	2015	Baetidae	Aquatic	Insect	8.27358	-25.2679
INV	I1	2015	Baetidae	Aquatic	Insect	10.4216	-26.3139
INV	I3	2015	Lepidopteran larvae	Terrestrial	Insect	4.63958	-26.8399
INV	I2	2015	Lepidopteran larvae	Terrestrial	Insect	4.90858	-25.0579
REF	R1	2015	Chironomidae	Aquatic	Insect	8.66186	-22.2087
REF	R2	2015	Chironomidae	Aquatic	Insect	9.68286	-22.8217
REF	R3	2015	Chironomidae	Aquatic	Insect	8.92486	-23.4907
REF	R1	2015	Cicadellidae	Terrestrial	Insect	2.11486	-25.0467
REF	R2	2015	Cicadellidae	Terrestrial	Insect	6.39786	-23.8607
REF	R3	2015	Cicadellidae	Terrestrial	Insect	4.11458	-25.5729
REF	R1	2015	Aphididae	Terrestrial	Insect	5.20258	-24.1649
REF	R3	2015	Baetidae	Aquatic	Insect	10.6956	-23.0639
REF	R2	2015	Baetidae	Aquatic	Insect	11.6146	-24.6579
REF	R3	2015	Simuliidae	Aquatic	Insect	9.42158	-24.1109
REF	R2	2015	Simuliidae	Aquatic	Insect	10.8756	-24.1729
REF	R1	2015	Simuliidae	Aquatic	Insect	8.83958	-24.6779
REF	R2	2015	Lepidopteran larvae	Terrestrial	Insect	7.53058	-26.1429
INV	I1	2016	Aphididae	Terrestrial	Insect	6.48456	-25.8653
INV	I2	2016	Aphididae	Terrestrial	Insect	1.36756	.
INV	I3	2016	Aphididae	Terrestrial	Insect	8.77556	.
INV	I4	2016	Aphididae	Terrestrial	Insect	6.89956	-25.1833
INV	I1	2016	Baetidae	Aquatic	Insect	10.4206	-22.4393
INV	I1	2016	Chironomidae	Aquatic	Insect	8.65556	-23.2103
INV	I2	2016	Chironomidae	Aquatic	Insect	10.1406	-26.3923
INV	I3	2016	Chironomidae	Aquatic	Insect	10.0896	-24.0873
INV	I1	2016	Cicadellidae	Terrestrial	Insect	4.49856	-26.0633
INV	I2	2016	Cicadellidae	Terrestrial	Insect	1.96756	-23.7863
INV	I3	2016	Cicadellidae	Terrestrial	Insect	3.02256	-24.0533
INV	I2	2016	Heptageniidae	Aquatic	Insect	9.42056	-25.2473
INV	I3	2016	Heptageniidae	Aquatic	Insect	9.27156	-24.9613
INV	I1	2016	Heptageniidae	Aquatic	Insect	9.77856	-25.1383
INV	I1	2016	Lepidopteran larvae	Terrestrial	Insect	15.1046	-23.4673
INV	I2	2016	Lepidopteran larvae	Terrestrial	Insect	5.02156	-25.1523
INV	I3	2016	Lepidopteran larvae	Terrestrial	Insect	4.82456	-27.5063
INV	I2	2016	Simuliidae	Aquatic	Insect	9.19556	.
INV	I3	2016	Simuliidae	Aquatic	Insect	9.06156	.
REF	R2	2016	Aphididae	Terrestrial	Insect	6.86356	.
REF	R3	2016	Aphididae	Terrestrial	Insect	6.35856	-27.6783
REF	R2	2016	Baetidae	Aquatic	Insect	10.9716	-22.8323
REF	R4	2016	Baetidae	Aquatic	Insect	10.2716	-23.8433
REF	R1	2016	Chironomidae	Aquatic	Insect	11.8116	-23.4393
REF	R2	2016	Chironomidae	Aquatic	Insect	9.32956	-24.0503
REF	R3	2016	Chironomidae	Aquatic	Insect	10.2226	-25.1133
REF	R1	2016	Cicadellidae	Terrestrial	Insect	1.13956	-23.1133
REF	R2	2016	Cicadellidae	Terrestrial	Insect	5.45556	-24.8413
REF	R3	2016	Cicadellidae	Terrestrial	Insect	6.13156	-24.5403
REF	R3	2016	Heptageniidae	Aquatic	Insect	9.82156	-24.7983
REF	R1	2016	Heptageniidae	Aquatic	Insect	9.53256	-25.2773
REF	R1	2016	Lepidopteran larvae	Terrestrial	Insect	7.63556	-25.8193
REF	R2	2016	Lepidopteran larvae	Terrestrial	Insect	11.0026	-24.7763
REF	R3	2016	Lepidopteran larvae	Terrestrial	Insect	3.28556	-24.8083
REF	R3	2016	Lepidopteran larvae	Terrestrial	Insect	6.95556	-24.5303
